# Supplementary material for: Altered gut microbiota and gut-derived p-cresyl sulfate serum levels in peritoneal dialysis patients
Source: Front Cell Infect Microbiol. 2022 Sep 27;12:639624. doi: 10.3389/fcimb.2022.639624 (PMC9551184; doi:10.3389/fcimb.2022.639624)
Supplement: Supplementary file 1 [file DataSheet_1.zip]

Archive with 25 entries (22 files):
- All supplementary Figure and Data/
- All supplementary Figure and Data/s1 169*235.tif
- __MACOSX/
- __MACOSX/All supplementary Figure and Data/
- __MACOSX/All supplementary Figure and Data/._s1 169*235.tif
- All supplementary Figure and Data/.DS_Store
- __MACOSX/All supplementary Figure and Data/._.DS_Store
- All supplementary Figure and Data/s4 169*235.tif
- __MACOSX/All supplementary Figure and Data/._s4 169*235.tif
- All supplementary Figure and Data/s7 169*235.tif
- __MACOSX/All supplementary Figure and Data/._s7 169*235.tif
- All supplementary Figure and Data/s3.species.pdf
- __MACOSX/All supplementary Figure and Data/._s3.species.pdf
- All supplementary Figure and Data/Supplementary Data 2. There was no difference of alpha diversity among U1, U2 and U3 groups.xlsm
- __MACOSX/All supplementary Figure and Data/._Supplementary Data 2. There was no difference of alpha diversity among U1, U2 and U3 groups.xlsm
- All supplementary Figure and Data/s2 169*235.tif
- __MACOSX/All supplementary Figure and Data/._s2 169*235.tif
- All supplementary Figure and Data/Supplementary Data 1. Different predicted functions in PD and HC. PD, peritoneal dialysis; HC, healthy controls. .xlsm
- __MACOSX/All supplementary Figure and Data/._Supplementary Data 1. Different predicted functions in PD and HC. PD, peritoneal dialysis; HC, healthy controls. .xlsm
- All supplementary Figure and Data/s5 169*235.tif
- __MACOSX/All supplementary Figure and Data/._s5 169*235.tif
- All supplementary Figure and Data/Supplementary Table 1. The comorbidities and medications between PCS-L and PCS-H.docx
- __MACOSX/All supplementary Figure and Data/._Supplementary Table 1. The comorbidities and medications between PCS-L and PCS-H.docx
- All supplementary Figure and Data/s6 169*235.tif
- __MACOSX/All supplementary Figure and Data/._s6 169*235.tif
