# Supplementary material for: Altered gut microbiota and gut-derived p-cresyl sulfate serum levels in peritoneal dialysis patients
Source: Front Cell Infect Microbiol. 2022 Sep 27;12:639624. doi: 10.3389/fcimb.2022.639624 (PMC9551184; doi:10.3389/fcimb.2022.639624)
Supplement: Supplementary file 1 [file DataSheet_1.zip › All supplementary Figure and Data/Supplementary Data 2. There was no difference of alpha diversity among U1, U2 and U3 groups.xlsm]

## Sheet: Supplementary data 2. There was
Alpha_diversity	U1-median	U1-mean	U1-se	U2-median	U2-mean	U2-se	p-value	z-score	Sig_mark
ace	366.5333(296.5633,413.5976)	355.551	12.9656	343.8505(306.248,397.1082)	357.179	16.0834	0.643201	-0.463228
chao	358.5767(279.181,404.0625)	340.693	11.6248	333.1429(273.8098,381.3966)	342.44	16.6053	0.606215	-0.515483
shannon	3.3571(3.0116,3.6738)	3.33107	0.0859736	3.3052(2.8654,3.7065)	3.19396	0.117231	0.561354	-0.580831
simpson	0.0734(0.0487,0.1023)	0.0936712	0.0123006	0.0763(0.055,0.1513)	0.121563	0.0209505	0.323683	-0.986917
observed_otus	276.5(202,311)	261	9.85212	259(211,303.5)	263.581	13.3403	0.747592	-0.321816
Alpha_diversity	U1-median	U1-mean	U1-se	U3-median	U3-mean	U3-se	p-value	z-score	Sig_mark
ace	366.5333(296.5633,413.5976)	355.551	12.9656	359.723(287.4964,408.7251)	348.581	13.1747	0.758633	-0.307276
chao	358.5767(279.181,404.0625)	340.693	11.6248	358.0551(274.1441,412.1904)	345.454	13.9684	0.701877	-0.382788
shannon	3.3571(3.0116,3.6738)	3.33107	0.0859736	3.3587(2.9094,3.5423)	3.25104	0.073331	0.556599	-0.587901
simpson	0.0734(0.0487,0.1023)	0.0936712	0.0123006	0.0842(0.0587,0.1223)	0.102679	0.0108974	0.236506	-1.18377
observed_otus	276.5(202,311)	261	9.85212	268(213,328)	271.45	11.4078	0.45745	-0.743053
Alpha_diversity	U2-median	U2-mean	U2-se	U3-median	U3-mean	U3-se	p-value	z-score	Sig_mark
ace	343.8505(306.248,397.1082)	357.179	16.0834	359.723(287.4964,408.7251)	348.581	13.1747	0.986216	-0.0172768
chao	333.1429(273.8098,381.3966)	342.44	16.6053	358.0551(274.1441,412.1904)	345.454	13.9684	0.576165	-0.558995
shannon	3.3052(2.8654,3.7065)	3.19396	0.117231	3.3587(2.9094,3.5423)	3.25104	0.073331	0.995405	-0.00575893
simpson	0.0763(0.055,0.1513)	0.121563	0.0209505	0.0842(0.0587,0.1223)	0.102679	0.0108974	0.977028	-0.0287947
observed_otus	259(211,303.5)	263.581	13.3403	268(213,328)	271.45	11.4078	0.403826	-0.834807
Alpha_diversity	U1-median	U1-mean	U1-se	U2-median	U2-mean	U2-se	U3-median	U3-mean	U3-se	p-value	z-score	Sig_mark
ace	366.5333(296.5633,413.5976)	355.551	12.9656	343.8505(306.248,397.1082)	357.179	16.0834	359.723(287.4964,408.7251)	348.581	13.1747	0.904798	-0.119602
chao	358.5767(279.181,404.0625)	340.693	11.6248	333.1429(273.8098,381.3966)	342.44	16.6053	358.0551(274.1441,412.1904)	345.454	13.9684	0.790278	-0.265949
shannon	3.3571(3.0116,3.6738)	3.33107	0.0859736	3.3052(2.8654,3.7065)	3.19396	0.117231	3.3587(2.9094,3.5423)	3.25104	0.073331	0.790848	-0.26521
simpson	0.0734(0.0487,0.1023)	0.0936712	0.0123006	0.0763(0.055,0.1513)	0.121563	0.0209505	0.0842(0.0587,0.1223)	0.102679	0.0108974	0.443396	-0.766472
observed_otus	276.5(202,311)	261	9.85212	259(211,303.5)	263.581	13.3403	268(213,328)	271.45	11.4078	0.627568	-0.485152
