# Supplementary material for: Altered gut microbiota and gut-derived p-cresyl sulfate serum levels in peritoneal dialysis patients
Source: Front Cell Infect Microbiol. 2022 Sep 27;12:639624. doi: 10.3389/fcimb.2022.639624 (PMC9551184; doi:10.3389/fcimb.2022.639624)
Supplement: Supplementary file 1 [file DataSheet_1.zip › All supplementary Figure and Data/Supplementary Data 1. Different predicted functions in PD and HC. PD, peritoneal dialysis; HC, healthy controls. .xlsm]

## Sheet: Supplementary data 1. Different
Biomaker_names	Logarithm value	Groups	LDA_value	P_value
L1_Environmental_Information_Processing.L2_Signal_Transduction.L3_Notch_signaling_pathway	0			-
L1_Metabolism.L2_Amino_Acid_Metabolism.L3_Valine__leucine_and_isoleucine_degradation	3.34144			-
L1_Unclassified.L2_Cellular_Processes_and_Signaling.L3_Germination	2.59258			-
L1_Unclassified.L2_Metabolism.L3_Others	3.98968	PD	2.25437	1.75687e-05
L1_Human_Diseases.L2_Infectious_Diseases.L3_Tuberculosis	3.17205			4.32306e-05
L1_Metabolism.L2_Amino_Acid_Metabolism.L3_Arginine_and_proline_metabolism	4.09772			-
L1_Cellular_Processes.L2_Cell_Growth_and_Death.L3_Cell_cycle___Caulobacter	3.67854			-
L1_Genetic_Information_Processing.L2_Translation.L3_Aminoacyl_tRNA_biosynthesis	4.04	HC	2.56254	5.89376e-07
L1_Metabolism.L2_Glycan_Biosynthesis_and_Metabolism.L3_Glycosphingolipid_biosynthesis___globo_series	3.11727			-
L1_Metabolism.L2_Metabolism_of_Other_Amino_Acids.L3_D_Arginine_and_D_ornithine_metabolism	1.56019			-
L1_Metabolism.L2_Enzyme_Families.L3_Protein_kinases	3.52368			-
L1_Genetic_Information_Processing.L2_Transcription.L3_Basal_transcription_factors	1.19391			4.75708e-13
L1_Metabolism.L2_Xenobiotics_Biodegradation_and_Metabolism.L3_Drug_metabolism___other_enzymes	3.51182			-
L1_Metabolism.L2_Xenobiotics_Biodegradation_and_Metabolism.L3_Naphthalene_degradation	3.1538			-
L1_Human_Diseases.L2_Metabolic_Diseases	2.98728			-
L1_Metabolism.L2_Energy_Metabolism.L3_Sulfur_metabolism	3.4658			-
L1_Environmental_Information_Processing.L2_Membrane_Transport.L3_Phosphotransferase_system__PTS_	3.79482	PD	2.79393	0.000154865
L1_Metabolism.L2_Lipid_Metabolism.L3_Biosynthesis_of_unsaturated_fatty_acids	3.17946			-
L1_Metabolism.L2_Amino_Acid_Metabolism.L3_Tyrosine_metabolism	3.52546			-
L1_Cellular_Processes.L2_Cell_Growth_and_Death.L3_Apoptosis	0.696475			0.00322668
L1_Cellular_Processes.L2_Cell_Motility.L3_Cytoskeleton_proteins	3.58027	HC	2.23462	0.000208191
L1_Metabolism.L2_Biosynthesis_of_Other_Secondary_Metabolites	3.97936			-
L1_Metabolism.L2_Metabolism_of_Terpenoids_and_Polyketides.L3_Biosynthesis_of_type_II_polyketide_products	0			-
L1_Organismal_Systems.L2_Environmental_Adaptation.L3_Plant_pathogen_interaction	3.18783			3.05015e-06
L1_Metabolism.L2_Metabolism_of_Terpenoids_and_Polyketides.L3_Polyketide_sugar_unit_biosynthesis	3.31286			-
L1_Metabolism.L2_Energy_Metabolism.L3_Nitrogen_metabolism	3.8693	PD	2.25423	1.10333e-05
L1_Cellular_Processes	4.41618	HC	3.07506	6.42421e-05
L1_Metabolism.L2_Glycan_Biosynthesis_and_Metabolism.L3_Lipopolysaccharide_biosynthesis_proteins	3.60527			-
L1_Metabolism.L2_Metabolism_of_Terpenoids_and_Polyketides.L3_Zeatin_biosynthesis	2.69539			-
L1_Metabolism.L2_Metabolism_of_Other_Amino_Acids.L3_Taurine_and_hypotaurine_metabolism	3.04335			0.0123503
L1_Genetic_Information_Processing.L2_Replication_and_Repair.L3_DNA_replication	3.79441			-
L1_Human_Diseases.L2_Neurodegenerative_Diseases.L3_Parkinsons_disease	0.250261			5.34786e-06
L1_Human_Diseases.L2_Neurodegenerative_Diseases.L3_Alzheimers_disease	2.6699			0.000607976
L1_Metabolism.L2_Biosynthesis_of_Other_Secondary_Metabolites.L3_Penicillin_and_cephalosporin_biosynthesis	2.52001			0.0367215
L1_Metabolism	5.67924			-
L1_Human_Diseases.L2_Infectious_Diseases	3.58651			-
L1_Environmental_Information_Processing	5.1755			-
L1_Metabolism.L2_Amino_Acid_Metabolism.L3_Lysine_degradation	3.15645			-
L1_Metabolism.L2_Metabolism_of_Terpenoids_and_Polyketides	4.20234			-
L1_Unclassified.L2_Poorly_Characterized.L3_Function_unknown	4.13314	PD	2.58074	0.00896515
L1_Environmental_Information_Processing.L2_Signal_Transduction.L3_MAPK_signaling_pathway___yeast	2.72574			0.000562835
L1_Human_Diseases.L2_Cancers.L3_Colorectal_cancer	0	HC	2.16194	4.44016e-13
L1_Cellular_Processes.L2_Cell_Motility	4.26382	HC	3.09297	7.0151e-05
L1_Metabolism.L2_Xenobiotics_Biodegradation_and_Metabolism.L3_Polycyclic_aromatic_hydrocarbon_degradation	2.99977			5.823e-05
L1_Environmental_Information_Processing.L2_Signal_Transduction.L3_Calcium_signaling_pathway	0			-
L1_Human_Diseases.L2_Infectious_Diseases.L3_Chagas_disease__American_trypanosomiasis_	1.75224			-
L1_Human_Diseases.L2_Cancers.L3_Chronic_myeloid_leukemia	0			-
L1_Organismal_Systems.L2_Endocrine_System.L3_Melanogenesis	0			-
L1_Human_Diseases.L2_Neurodegenerative_Diseases.L3_Prion_diseases	1.98245			0.000803925
L1_Organismal_Systems.L2_Environmental_Adaptation.L3_Circadian_rhythm___plant	1.31304			0.0051364
L1_Organismal_Systems.L2_Digestive_System.L3_Protein_digestion_and_absorption	2.27194			-
L1_Organismal_Systems.L2_Immune_System.L3_RIG_I_like_receptor_signaling_pathway	1.27408			0.036513
L1_Metabolism.L2_Xenobiotics_Biodegradation_and_Metabolism	4.23566			-
L1_Human_Diseases.L2_Infectious_Diseases.L3_Vibrio_cholerae_infection	0			-
L1_Metabolism.L2_Biosynthesis_of_Other_Secondary_Metabolites.L3_Tropane__piperidine_and_pyridine_alkaloid_biosynthesis	3.07065			0.00946425
L1_Organismal_Systems.L2_Excretory_System	2.44389			-
L1_Organismal_Systems.L2_Digestive_System.L3_Carbohydrate_digestion_and_absorption	2.11675			0.0204156
L1_Human_Diseases.L2_Neurodegenerative_Diseases.L3_Amyotrophic_lateral_sclerosis__ALS_	2.2681			0.000240914
L1_Organismal_Systems.L2_Immune_System.L3_NOD_like_receptor_signaling_pathway	2.6305			-
L1_Environmental_Information_Processing.L2_Signaling_Molecules_and_Interaction.L3_Cellular_antigens	2.59122			-
L1_Unclassified.L2_Cellular_Processes_and_Signaling.L3_Other_transporters	3.46443			0.000572588
L1_Metabolism.L2_Enzyme_Families	4.3326			-
L1_Human_Diseases.L2_Infectious_Diseases.L3_Staphylococcus_aureus_infection	1.6911			0.00294783
L1_Metabolism.L2_Energy_Metabolism.L3_Photosynthesis_proteins	3.57931	HC	2.16892	0.000122455
L1_Organismal_Systems.L2_Endocrine_System.L3_PPAR_signaling_pathway	3.0351			0.0346816
L1_Human_Diseases.L2_Cancers.L3_Renal_cell_carcinoma	1.86791			-
L1_Organismal_Systems.L2_Endocrine_System.L3_Insulin_signaling_pathway	2.94902			-
L1_Human_Diseases.L2_Cancers.L3_Bladder_cancer	1.51333			0.0258736
L1_Metabolism.L2_Energy_Metabolism.L3_Oxidative_phosphorylation	4.05436	PD	2.26656	6.61573e-05
L1_Metabolism.L2_Metabolism_of_Terpenoids_and_Polyketides.L3_Limonene_and_pinene_degradation	2.97533			-
L1_Organismal_Systems.L2_Endocrine_System	3.47559			-
L1_Unclassified.L2_Genetic_Information_Processing	4.40076	HC	2.29799	0.036099
L1_Metabolism.L2_Carbohydrate_Metabolism.L3_Pentose_phosphate_pathway	3.97993			0.0404239
L1_Metabolism.L2_Carbohydrate_Metabolism.L3_Ascorbate_and_aldarate_metabolism	3.19521	PD	2.14042	0.000129592
L1_Genetic_Information_Processing.L2_Translation.L3_Ribosome_biogenesis_in_eukaryotes	2.65854			4.5647e-06
L1_Metabolism.L2_Biosynthesis_of_Other_Secondary_Metabolites.L3_beta_Lactam_resistance	2.54541			2.57792e-05
L1_Genetic_Information_Processing.L2_Replication_and_Repair.L3_Nucleotide_excision_repair	3.56985			0.0427461
L1_Organismal_Systems.L2_Circulatory_System	0.0949603			4.79085e-09
L1_Metabolism.L2_Lipid_Metabolism.L3_Glycerophospholipid_metabolism	3.74896			-
L1_Metabolism.L2_Amino_Acid_Metabolism	4.98198			-
L1_Unclassified.L2_Poorly_Characterized.L3_General_function_prediction_only	4.55751			-
L1_Metabolism.L2_Lipid_Metabolism.L3_Steroid_hormone_biosynthesis	2.52111			-
L1_Unclassified.L2_Metabolism.L3_Glycan_biosynthesis_and_metabolism	2.5676			-
L1_Metabolism.L2_Amino_Acid_Metabolism.L3_Cysteine_and_methionine_metabolism	3.98027			0.0160923
L1_Environmental_Information_Processing.L2_Membrane_Transport.L3_Transporters	4.85275			-
L1_Cellular_Processes.L2_Cell_Growth_and_Death.L3_Cell_cycle	0			-
L1_Metabolism.L2_Biosynthesis_of_Other_Secondary_Metabolites.L3_Stilbenoid__diarylheptanoid_and_gingerol_biosynthesis	0.913824			3.98985e-05
L1_Organismal_Systems	3.85081			-
L1_Unclassified.L2_Metabolism.L3_Energy_metabolism	3.94428			-
L1_Human_Diseases.L2_Metabolic_Diseases.L3_Type_II_diabetes_mellitus	2.67976			-
L1_Metabolism.L2_Energy_Metabolism.L3_Photosynthesis___antenna_proteins	0.233813			2.50794e-06
L1_Cellular_Processes.L2_Cell_Growth_and_Death.L3_p53_signaling_pathway	0	HC	2.17539	4.85113e-13
L1_Metabolism.L2_Carbohydrate_Metabolism.L3_Propanoate_metabolism	3.70801			-
L1_Metabolism.L2_Metabolism_of_Cofactors_and_Vitamins.L3_Retinol_metabolism	2.44821			-
L1_Unclassified.L2_Cellular_Processes_and_Signaling.L3_Inorganic_ion_transport_and_metabolism	3.40825	PD	2.29364	1.63263e-05
L1_Metabolism.L2_Metabolism_of_Cofactors_and_Vitamins.L3_Biotin_metabolism	3.19482			0.000168394
L1_Unclassified.L2_Cellular_Processes_and_Signaling.L3_Cell_division	2.88963			3.77654e-06
L1_Unclassified.L2_Poorly_Characterized	4.69503	PD	2.48968	0.0136189
L1_Genetic_Information_Processing.L2_Folding__Sorting_and_Degradation.L3_RNA_degradation	3.65949			-
L1_Environmental_Information_Processing.L2_Signal_Transduction.L3_mTOR_signaling_pathway	0			-
L1_Organismal_Systems.L2_Excretory_System.L3_Proximal_tubule_bicarbonate_reclamation	2.44389			-
L1_Metabolism.L2_Amino_Acid_Metabolism.L3_Histidine_metabolism	3.78721			-
L1_Unclassified.L2_Genetic_Information_Processing.L3_Translation_proteins	3.94901	HC	2.15675	8.71086e-06
L1_Unclassified.L2_Genetic_Information_Processing.L3_Transcription_related_proteins	2.12252			0.00872453
L1_Metabolism.L2_Metabolism_of_Terpenoids_and_Polyketides.L3_Carotenoid_biosynthesis	1.74617			0.0191894
L1_Metabolism.L2_Energy_Metabolism.L3_Carbon_fixation_in_photosynthetic_organisms	3.8202			-
L1_Genetic_Information_Processing.L2_Replication_and_Repair.L3_Non_homologous_end_joining	2.11289			-
L1_Human_Diseases.L2_Cancers.L3_Pathways_in_cancer	2.67311			-
L1_Genetic_Information_Processing.L2_Replication_and_Repair.L3_Mismatch_repair	3.89413			-
L1_Metabolism.L2_Metabolism_of_Other_Amino_Acids.L3_D_Alanine_metabolism	3.01334			1.10225e-10
L1_Metabolism.L2_Metabolism_of_Cofactors_and_Vitamins.L3_Nicotinate_and_nicotinamide_metabolism	3.60884			-
L1_Metabolism.L2_Metabolism_of_Cofactors_and_Vitamins.L3_Thiamine_metabolism	3.69195			0.00164844
L1_Cellular_Processes.L2_Transport_and_Catabolism.L3_Endocytosis	0			-
L1_Metabolism.L2_Metabolism_of_Terpenoids_and_Polyketides.L3_Tetracycline_biosynthesis	3.18151			0.000109278
L1_Environmental_Information_Processing.L2_Membrane_Transport.L3_ABC_transporters	4.55405			-
L1_Human_Diseases.L2_Immune_System_Diseases.L3_Systemic_lupus_erythematosus	1.31342			0.00456035
L1_Organismal_Systems.L2_Endocrine_System.L3_Progesterone_mediated_oocyte_maturation	2.6098			-
L1_Metabolism.L2_Xenobiotics_Biodegradation_and_Metabolism.L3_Benzoate_degradation	3.36045			0.000280935
L1_Metabolism.L2_Lipid_Metabolism.L3_Glycerolipid_metabolism	3.62215	PD	2.03042	0.00666407
L1_Metabolism.L2_Carbohydrate_Metabolism.L3_Fructose_and_mannose_metabolism	4.03544	PD	2.48212	2.1634e-05
L1_Metabolism.L2_Glycan_Biosynthesis_and_Metabolism.L3_Glycosphingolipid_biosynthesis___lacto_and_neolacto_series	0.654779			-
L1_Metabolism.L2_Amino_Acid_Metabolism.L3_Lysine_biosynthesis	3.92005			-
L1_Environmental_Information_Processing.L2_Signal_Transduction.L3_Wnt_signaling_pathway	0			-
L1_Unclassified.L2_Metabolism.L3_Lipid_metabolism	3.1378			-
L1_Genetic_Information_Processing.L2_Folding__Sorting_and_Degradation.L3_Sulfur_relay_system	3.47003			0.0134434
L1_Cellular_Processes.L2_Cell_Growth_and_Death	3.6833			-
L1_Human_Diseases.L2_Cardiovascular_Diseases.L3_Hypertrophic_cardiomyopathy__HCM_	0			-
L1_Metabolism.L2_Metabolism_of_Cofactors_and_Vitamins.L3_Porphyrin_and_chlorophyll_metabolism	3.98499			-
L1_Metabolism.L2_Energy_Metabolism.L3_Photosynthesis	3.57483	HC	2.18164	0.000163766
L1_Organismal_Systems.L2_Environmental_Adaptation	3.19315			7.85388e-07
L1_Metabolism.L2_Metabolism_of_Cofactors_and_Vitamins.L3_One_carbon_pool_by_folate	3.77753	HC	2.0973	0.0033498
L1_Metabolism.L2_Glycan_Biosynthesis_and_Metabolism.L3_Lipopolysaccharide_biosynthesis	3.41033			-
L1_Human_Diseases.L2_Infectious_Diseases.L3_Influenza_A	0			1.96612e-14
L1_Metabolism.L2_Xenobiotics_Biodegradation_and_Metabolism.L3_Ethylbenzene_degradation	2.63216			4.92144e-05
L1_Human_Diseases.L2_Infectious_Diseases.L3_Bacterial_invasion_of_epithelial_cells	1.31398			0.00101458
L1_Metabolism.L2_Carbohydrate_Metabolism.L3_Pentose_and_glucuronate_interconversions	3.81304			-
L1_Environmental_Information_Processing.L2_Signal_Transduction.L3_Two_component_system	4.18196			-
L1_Metabolism.L2_Lipid_Metabolism.L3_Sphingolipid_metabolism	3.43939			-
L1_Metabolism.L2_Xenobiotics_Biodegradation_and_Metabolism.L3_Drug_metabolism___cytochrome_P450	2.54563			-
L1_Genetic_Information_Processing.L2_Translation.L3_Ribosome_Biogenesis	4.13401	HC	2.37389	9.39374e-06
L1_Metabolism.L2_Metabolism_of_Terpenoids_and_Polyketides.L3_Biosynthesis_of_siderophore_group_nonribosomal_peptides	2.54285			-
L1_Metabolism.L2_Lipid_Metabolism	4.46979	PD	2.53051	0.00012016
L1_Metabolism.L2_Nucleotide_Metabolism.L3_Purine_metabolism	4.32869			-
L1_Human_Diseases.L2_Metabolic_Diseases.L3_Type_I_diabetes_mellitus	2.69275			-
L1_Human_Diseases.L2_Infectious_Diseases.L3_Epithelial_cell_signaling_in_Helicobacter_pylori_infection	2.94515			0.0080923
L1_Metabolism.L2_Metabolism_of_Other_Amino_Acids	4.16517			-
L1_Metabolism.L2_Xenobiotics_Biodegradation_and_Metabolism.L3_Aminobenzoate_degradation	3.08972			-
L1_Metabolism.L2_Xenobiotics_Biodegradation_and_Metabolism.L3_Fluorobenzoate_degradation	1.92675			-
L1_Human_Diseases.L2_Infectious_Diseases.L3_Hepatitis_C	0			-
L1_Organismal_Systems.L2_Immune_System.L3_Antigen_processing_and_presentation	2.6098			-
L1_Genetic_Information_Processing.L2_Folding__Sorting_and_Degradation.L3_Protein_export	3.7518			0.0429844
L1_Genetic_Information_Processing.L2_Transcription	4.48013			-
L1_Environmental_Information_Processing.L2_Signal_Transduction.L3_Phosphatidylinositol_signaling_system	2.95025			0.00394396
L1_Genetic_Information_Processing.L2_Translation.L3_RNA_transport	3.13803			-
L1_Metabolism.L2_Biosynthesis_of_Other_Secondary_Metabolites.L3_Streptomycin_biosynthesis	3.50352			-
L1_Metabolism.L2_Lipid_Metabolism.L3_Secondary_bile_acid_biosynthesis	2.57254			-
L1_Cellular_Processes.L2_Cell_Motility.L3_Bacterial_motility_proteins	3.88387	HC	2.74597	0.000896096
L1_Organismal_Systems.L2_Circulatory_System.L3_Cardiac_muscle_contraction	0.0949603			4.79085e-09
L1_Human_Diseases.L2_Infectious_Diseases.L3_Toxoplasmosis	0	HC	2.12099	4.44016e-13
L1_Organismal_Systems.L2_Endocrine_System.L3_GnRH_signaling_pathway	0			-
L1_Human_Diseases.L2_Infectious_Diseases.L3_Pathogenic_Escherichia_coli_infection	0			-
L1_Metabolism.L2_Biosynthesis_of_Other_Secondary_Metabolites.L3_Butirosin_and_neomycin_biosynthesis	2.88008			0.00015778
L1_Organismal_Systems.L2_Digestive_System.L3_Bile_secretion	0.453248			0.0346335
L1_Environmental_Information_Processing.L2_Signaling_Molecules_and_Interaction.L3_Bacterial_toxins	3.08579			0.000150588
L1_Genetic_Information_Processing	5.28594	HC	3.38072	0.000708538
L1_Metabolism.L2_Amino_Acid_Metabolism.L3_Amino_acid_related_enzymes	4.15571	HC	2.47388	8.94951e-07
L1_Cellular_Processes.L2_Transport_and_Catabolism	3.49136			-
L1_Metabolism.L2_Biosynthesis_of_Other_Secondary_Metabolites.L3_Betalain_biosynthesis	0			-
L1_Metabolism.L2_Metabolism_of_Cofactors_and_Vitamins.L3_Ubiquinone_and_other_terpenoid_quinone_biosynthesis	3.28466	PD	2.16875	0.0242192
L1_Metabolism.L2_Amino_Acid_Metabolism.L3_Alanine__aspartate_and_glutamate_metabolism	4.02641			-
L1_Cellular_Processes.L2_Transport_and_Catabolism.L3_Peroxisome	3.21912			-
L1_Human_Diseases.L2_Immune_System_Diseases.L3_Primary_immunodeficiency	2.67236			2.27012e-06
L1_Metabolism.L2_Lipid_Metabolism.L3_Steroid_biosynthesis	1.79025			0.0014078
L1_Genetic_Information_Processing.L2_Translation.L3_Translation_factors	3.70556			0.000437727
L1_Genetic_Information_Processing.L2_Translation	4.72791	HC	3.12672	5.04347e-06
L1_Metabolism.L2_Metabolism_of_Terpenoids_and_Polyketides.L3_Biosynthesis_of_vancomycin_group_antibiotics	2.78699			-
L1_Metabolism.L2_Glycan_Biosynthesis_and_Metabolism.L3_Peptidoglycan_biosynthesis	3.89625	HC	2.27644	7.96001e-05
L1_Unclassified.L2_Cellular_Processes_and_Signaling.L3_Signal_transduction_mechanisms	3.68732			-
L1_Metabolism.L2_Xenobiotics_Biodegradation_and_Metabolism.L3_Chlorocyclohexane_and_chlorobenzene_degradation	2.16805			-
L1_Environmental_Information_Processing.L2_Membrane_Transport.L3_Bacterial_secretion_system	3.79346			-
L1_Genetic_Information_Processing.L2_Folding__Sorting_and_Degradation	4.37879			-
L1_Genetic_Information_Processing.L2_Replication_and_Repair.L3_DNA_replication_proteins	4.07641	HC	2.16234	0.0434644
L1_Metabolism.L2_Carbohydrate_Metabolism.L3_Starch_and_sucrose_metabolism	4.02952			-
L1_Genetic_Information_Processing.L2_Replication_and_Repair.L3_Base_excision_repair	3.62826			0.0404239
L1_Metabolism.L2_Xenobiotics_Biodegradation_and_Metabolism.L3_Metabolism_of_xenobiotics_by_cytochrome_P450	2.51878			-
L1_Metabolism.L2_Carbohydrate_Metabolism.L3_Amino_sugar_and_nucleotide_sugar_metabolism	4.17767			-
L1_Metabolism.L2_Lipid_Metabolism.L3_Lipid_biosynthesis_proteins	3.75995			-
L1_Cellular_Processes.L2_Cell_Growth_and_Death.L3_Meiosis___yeast	1.69076			0.00582847
L1_Metabolism.L2_Glycan_Biosynthesis_and_Metabolism.L3_Various_types_of_N_glycan_biosynthesis	0.053453			-
L1_Unclassified.L2_Cellular_Processes_and_Signaling.L3_Cell_motility_and_secretion	3.29265			-
L1_Metabolism.L2_Amino_Acid_Metabolism.L3_Tryptophan_metabolism	3.19751			-
L1_Human_Diseases.L2_Immune_System_Diseases	2.69096			1.3893e-08
L1_Unclassified.L2_Cellular_Processes_and_Signaling.L3_Other_ion_coupled_transporters	4.14709	PD	2.40465	0.0125953
L1_Environmental_Information_Processing.L2_Membrane_Transport	5.11852			-
L1_Metabolism.L2_Lipid_Metabolism.L3_alpha_Linolenic_acid_metabolism	1.94463			0.0096577
L1_Genetic_Information_Processing.L2_Replication_and_Repair.L3_DNA_repair_and_recombination_proteins	4.43774	HC	2.49751	0.00719567
L1_Genetic_Information_Processing.L2_Folding__Sorting_and_Degradation.L3_Proteasome	2.62413			-
L1_Unclassified.L2_Cellular_Processes_and_Signaling	4.64926	PD	2.88917	3.68111e-05
L1_Human_Diseases.L2_Infectious_Diseases.L3_African_trypanosomiasis	1.76476			-
L1_Unclassified.L2_Cellular_Processes_and_Signaling.L3_Pores_ion_channels	3.59737	PD	2.33098	0.0139761
L1_Metabolism.L2_Carbohydrate_Metabolism.L3_Inositol_phosphate_metabolism	3.04798			-
L1_Metabolism.L2_Lipid_Metabolism.L3_Fatty_acid_metabolism	3.3807			-
L1_Organismal_Systems.L2_Endocrine_System.L3_Adipocytokine_signaling_pathway	2.79057			0.0454299
L1_Metabolism.L2_Metabolism_of_Cofactors_and_Vitamins.L3_Vitamin_B6_metabolism	3.3011			0.0342854
L1_Organismal_Systems.L2_Digestive_System.L3_Mineral_absorption	1.61581			-
L1_Human_Diseases.L2_Neurodegenerative_Diseases.L3_Huntingtons_disease	2.51696			1.01276e-05
L1_Metabolism.L2_Carbohydrate_Metabolism.L3_Butanoate_metabolism	3.82134			0.00325097
L1_Metabolism.L2_Glycan_Biosynthesis_and_Metabolism.L3_N_Glycan_biosynthesis	2.31749			-
L1_Genetic_Information_Processing.L2_Replication_and_Repair	4.93244	HC	3.03313	0.0132698
L1_Cellular_Processes.L2_Transport_and_Catabolism.L3_Phagosome	0			-
L1_Genetic_Information_Processing.L2_Translation.L3_mRNA_surveillance_pathway	0			-
L1_Metabolism.L2_Amino_Acid_Metabolism.L3_Phenylalanine_metabolism	3.30943			0.0434644
L1_Unclassified.L2_Metabolism.L3_Biosynthesis_and_biodegradation_of_secondary_metabolites	2.9409			-
L1_Organismal_Systems.L2_Endocrine_System.L3_Renin_angiotensin_system	0			-
L1_Metabolism.L2_Xenobiotics_Biodegradation_and_Metabolism.L3_Atrazine_degradation	2.45037			-
L1_Unclassified.L2_Metabolism.L3_Nucleotide_metabolism	2.78684			-
L1_Metabolism.L2_Energy_Metabolism	4.76122			-
L1_Human_Diseases.L2_Cancers	3.00149			-
L1_Metabolism.L2_Carbohydrate_Metabolism	5.05	PD	2.88383	0.00787277
L1_Metabolism.L2_Lipid_Metabolism.L3_Synthesis_and_degradation_of_ketone_bodies	2.47972			-
L1_Metabolism.L2_Nucleotide_Metabolism.L3_Pyrimidine_metabolism	4.24708	HC	2.48114	0.00412184
L1_Metabolism.L2_Metabolism_of_Cofactors_and_Vitamins.L3_Pantothenate_and_CoA_biosynthesis	3.8008	HC	2.01375	5.4343e-05
L1_Unclassified.L2_Cellular_Processes_and_Signaling.L3_Electron_transfer_carriers	2.53487			-
L1_Metabolism.L2_Metabolism_of_Terpenoids_and_Polyketides.L3_Geraniol_degradation	2.7599			0.034483
L1_Unclassified.L2_Cellular_Processes_and_Signaling.L3_Sporulation	3.88793			-
L1_Metabolism.L2_Carbohydrate_Metabolism.L3_Glyoxylate_and_dicarboxylate_metabolism	3.75701			0.00643433
L1_Genetic_Information_Processing.L2_Folding__Sorting_and_Degradation.L3_Chaperones_and_folding_catalysts	3.99092			-
L1_Metabolism.L2_Carbohydrate_Metabolism.L3_Citrate_cycle__TCA_cycle_	3.78929			-
L1_Genetic_Information_Processing.L2_Transcription.L3_RNA_polymerase	3.18312			0.00680544
L1_Organismal_Systems.L2_Immune_System	2.93098			-
L1_Metabolism.L2_Energy_Metabolism.L3_Carbon_fixation_pathways_in_prokaryotes	3.99217			-
L1_Metabolism.L2_Metabolism_of_Terpenoids_and_Polyketides.L3_Prenyltransferases	3.46956			-
L1_Human_Diseases.L2_Infectious_Diseases.L3_Shigellosis	0			-
L1_Environmental_Information_Processing.L2_Signaling_Molecules_and_Interaction	3.25304			0.036513
L1_Metabolism.L2_Biosynthesis_of_Other_Secondary_Metabolites.L3_Caffeine_metabolism	1.31302			-
L1_Metabolism.L2_Lipid_Metabolism.L3_Linoleic_acid_metabolism	2.8709			0.00120492
L1_Human_Diseases.L2_Neurodegenerative_Diseases	3.02508			4.92144e-05
L1_Environmental_Information_Processing.L2_Signal_Transduction	4.22083			-
L1_Metabolism.L2_Glycan_Biosynthesis_and_Metabolism.L3_Glycosphingolipid_biosynthesis___ganglio_series	2.81216			-
L1_Genetic_Information_Processing.L2_Transcription.L3_Transcription_machinery	4.01086			-
L1_Metabolism.L2_Carbohydrate_Metabolism.L3_Galactose_metabolism	3.91722			-
L1_Human_Diseases.L2_Cancers.L3_Small_cell_lung_cancer	0	HC	2.17754	4.44016e-13
L1_Metabolism.L2_Glycan_Biosynthesis_and_Metabolism.L3_Glycosyltransferases	3.5307			-
L1_Genetic_Information_Processing.L2_Replication_and_Repair.L3_Chromosome	4.18294	HC	2.3985	5.32784e-05
L1_Genetic_Information_Processing.L2_Folding__Sorting_and_Degradation.L3_Protein_processing_in_endoplasmic_reticulum	2.80833			-
L1_Metabolism.L2_Xenobiotics_Biodegradation_and_Metabolism.L3_Bisphenol_degradation	2.97034			0.000206291
L1_Environmental_Information_Processing.L2_Signaling_Molecules_and_Interaction.L3_Ion_channels	2.26025			-
L1_Human_Diseases.L2_Infectious_Diseases.L3_Pertussis	2.7357			0.00466605
L1_Unclassified.L2_Cellular_Processes_and_Signaling.L3_Membrane_and_intracellular_structural_molecules	3.76244	PD	2.46546	0.00550582
L1_Genetic_Information_Processing.L2_Transcription.L3_Transcription_factors	4.27368			-
L1_Environmental_Information_Processing.L2_Membrane_Transport.L3_Secretion_system	4.07471			-
L1_Metabolism.L2_Biosynthesis_of_Other_Secondary_Metabolites.L3_Flavone_and_flavonol_biosynthesis	1.83435			1.26721e-05
L1_Human_Diseases.L2_Infectious_Diseases.L3_Measles	0			-
L1_Metabolism.L2_Biosynthesis_of_Other_Secondary_Metabolites.L3_Flavonoid_biosynthesis	1.77318			0.0420379
L1_Metabolism.L2_Nucleotide_Metabolism	4.59083			-
L1_Unclassified.L2_Metabolism.L3_Metabolism_of_cofactors_and_vitamins	3.10209			0.0226573
L1_Metabolism.L2_Xenobiotics_Biodegradation_and_Metabolism.L3_Chloroalkane_and_chloroalkene_degradation	3.28288			4.82453e-05
L1_Metabolism.L2_Metabolism_of_Other_Amino_Acids.L3_Selenocompound_metabolism	3.5582			-
L1_Metabolism.L2_Metabolism_of_Cofactors_and_Vitamins	4.62929			-
L1_Unclassified.L2_Genetic_Information_Processing.L3_Replication__recombination_and_repair_proteins	3.91016	HC	2.18551	0.0181414
L1_Metabolism.L2_Metabolism_of_Other_Amino_Acids.L3_Phosphonate_and_phosphinate_metabolism	2.80393			-
L1_Metabolism.L2_Lipid_Metabolism.L3_Primary_bile_acid_biosynthesis	2.58651			-
L1_Metabolism.L2_Biosynthesis_of_Other_Secondary_Metabolites.L3_Indole_alkaloid_biosynthesis	0			-
L1_Metabolism.L2_Metabolism_of_Terpenoids_and_Polyketides.L3_Biosynthesis_of_ansamycins	3.10732			-
L1_Metabolism.L2_Metabolism_of_Other_Amino_Acids.L3_D_Glutamine_and_D_glutamate_metabolism	3.15633			0.0136189
L1_Human_Diseases.L2_Infectious_Diseases.L3_Vibrio_cholerae_pathogenic_cycle	2.90628			-
L1_Metabolism.L2_Xenobiotics_Biodegradation_and_Metabolism.L3_Toluene_degradation	3.0137			-
L1_Environmental_Information_Processing.L2_Signaling_Molecules_and_Interaction.L3_G_protein_coupled_receptors	0			-
L1_Metabolism.L2_Metabolism_of_Cofactors_and_Vitamins.L3_Lipoic_acid_metabolism	2.60428			0.000159257
L1_Metabolism.L2_Glycan_Biosynthesis_and_Metabolism.L3_Other_glycan_degradation	3.55215			-
L1_Metabolism.L2_Glycan_Biosynthesis_and_Metabolism.L3_Glycosaminoglycan_degradation	2.99586			-
L1_Genetic_Information_Processing.L2_Folding__Sorting_and_Degradation.L3_Ubiquitin_system	2.11347			0.00608153
L1_Metabolism.L2_Lipid_Metabolism.L3_Fatty_acid_elongation_in_mitochondria	1.31291			-
L1_Metabolism.L2_Energy_Metabolism.L3_Methane_metabolism	4.10241			-
L1_Organismal_Systems.L2_Nervous_System.L3_Glutamatergic_synapse	3.03141			-
L1_Human_Diseases.L2_Cardiovascular_Diseases.L3_Viral_myocarditis	0			4.44016e-13
L1_Cellular_Processes.L2_Transport_and_Catabolism.L3_Lysosome	3.15951			-
L1_Human_Diseases.L2_Cancers.L3_Prostate_cancer	2.62925			-
L1_Metabolism.L2_Xenobiotics_Biodegradation_and_Metabolism.L3_Dioxin_degradation	2.80561			0.00508851
L1_Metabolism.L2_Carbohydrate_Metabolism.L3_Glycolysis___Gluconeogenesis	4.06056	HC	2.02734	0.00125486
L1_Metabolism.L2_Metabolism_of_Cofactors_and_Vitamins.L3_Riboflavin_metabolism	3.36477			-
L1_Metabolism.L2_Xenobiotics_Biodegradation_and_Metabolism.L3_Xylene_degradation	2.77041			0.00427559
L1_Metabolism.L2_Carbohydrate_Metabolism.L3_C5_Branched_dibasic_acid_metabolism	3.51625			-
L1_Unclassified.L2_Metabolism.L3_Carbohydrate_metabolism	3.31692			2.00134e-06
L1_Metabolism.L2_Carbohydrate_Metabolism.L3_Pyruvate_metabolism	4.0354			-
L1_Genetic_Information_Processing.L2_Translation.L3_Ribosome	4.34166	HC	2.80256	1.89008e-05
L1_Metabolism.L2_Lipid_Metabolism.L3_Arachidonic_acid_metabolism	2.38336			-
L1_Metabolism.L2_Amino_Acid_Metabolism.L3_Glycine__serine_and_threonine_metabolism	3.92484			-
L1_Metabolism.L2_Amino_Acid_Metabolism.L3_Phenylalanine__tyrosine_and_tryptophan_biosynthesis	3.91457			-
L1_Organismal_Systems.L2_Nervous_System	3.03141			-
L1_Metabolism.L2_Lipid_Metabolism.L3_Fatty_acid_biosynthesis	3.67993			-
L1_Metabolism.L2_Metabolism_of_Cofactors_and_Vitamins.L3_Folate_biosynthesis	3.57573			0.00843187
L1_Metabolism.L2_Biosynthesis_of_Other_Secondary_Metabolites.L3_Phenylpropanoid_biosynthesis	3.24707			-
L1_Metabolism.L2_Xenobiotics_Biodegradation_and_Metabolism.L3_Nitrotoluene_degradation	2.98323			-
L1_Metabolism.L2_Biosynthesis_of_Other_Secondary_Metabolites.L3_Isoquinoline_alkaloid_biosynthesis	2.76654			-
L1_Metabolism.L2_Xenobiotics_Biodegradation_and_Metabolism.L3_Styrene_degradation	2.46183			-
L1_Metabolism.L2_Glycan_Biosynthesis_and_Metabolism	4.38402			-
L1_Human_Diseases	3.86774	PD	2.26539	0.000291217
L1_Metabolism.L2_Xenobiotics_Biodegradation_and_Metabolism.L3_1_1_1_Trichloro_2_2_bis_4_chlorophenyl_ethane__DDT__degradation	0.319934			0.00139801
L1_Organismal_Systems.L2_Digestive_System	2.54023			-
L1_Unclassified.L2_Metabolism	4.4398	PD	2.70509	3.28925e-07
L1_Genetic_Information_Processing.L2_Replication_and_Repair.L3_Homologous_recombination	3.94816	HC	2.21593	0.00388624
L1_Organismal_Systems.L2_Immune_System.L3_Fc_gamma_R_mediated_phagocytosis	0			-
L1_Cellular_Processes.L2_Cell_Motility.L3_Bacterial_chemotaxis	3.59981	HC	2.43532	0.000213989
L1_Metabolism.L2_Metabolism_of_Other_Amino_Acids.L3_beta_Alanine_metabolism	3.28495			0.000357515
L1_Unclassified.L2_Genetic_Information_Processing.L3_Protein_folding_and_associated_processing	3.81319	PD	2.07987	0.00281682
L1_Metabolism.L2_Amino_Acid_Metabolism.L3_Valine__leucine_and_isoleucine_biosynthesis	3.88079	HC	2.02857	0.0107502
L1_Metabolism.L2_Metabolism_of_Other_Amino_Acids.L3_Glutathione_metabolism	3.31266			-
L1_Metabolism.L2_Biosynthesis_of_Other_Secondary_Metabolites.L3_Novobiocin_biosynthesis	3.12571			0.0395254
L1_Metabolism.L2_Enzyme_Families.L3_Peptidases	4.26022			-
L1_Unclassified.L2_Genetic_Information_Processing.L3_Restriction_enzyme	3.25099			-
L1_Metabolism.L2_Lipid_Metabolism.L3_Ether_lipid_metabolism	1.48172			-
L1_Cellular_Processes.L2_Cell_Motility.L3_Flagellar_assembly	3.46549	HC	2.38161	0.00194531
L1_Unclassified	5.16554	PD	3.14258	0.000342003
L1_Metabolism.L2_Xenobiotics_Biodegradation_and_Metabolism.L3_Caprolactam_degradation	2.61274			0.0151947
L1_Human_Diseases.L2_Cardiovascular_Diseases	0	HC	2.28642	2.29008e-13
L1_Metabolism.L2_Metabolism_of_Other_Amino_Acids.L3_Cyanoamino_acid_metabolism	3.48667			-
L1_Metabolism.L2_Metabolism_of_Terpenoids_and_Polyketides.L3_Terpenoid_backbone_biosynthesis	3.73897	HC	2.15101	1.42378e-05
L1_Unclassified.L2_Metabolism.L3_Amino_acid_metabolism	3.38461	PD	2.0565	2.60251e-07
L1_Human_Diseases.L2_Infectious_Diseases.L3_Amoebiasis	1.97293			-
L1_Metabolism.L2_Biosynthesis_of_Other_Secondary_Metabolites.L3_Isoflavonoid_biosynthesis	0			-
